# Supplementary material for: Identification of Novel Genomic Islands in Liverpool Epidemic Strain of Pseudomonas aeruginosa Using Segmentation and Clustering
Source: Front Microbiol. 2016 Aug 3;7:1210. doi: 10.3389/fmicb.2016.01210 (PMC4971588; doi:10.3389/fmicb.2016.01210)
Supplement: Supplementary file 1 [file Table_1.XLSX]

## Sheet: Sheet1
	Supplementary Table 1: Genes in the extended region of VI-4 (LESGI-3)
	Co-ord	Locus Tag	Function
	2908559..2911444	PLES_27111	probable sensor/response regulator hybrid
	2911535..2912068	PLES_27121	putative activator of osmoprotectant transporter
	2912358..2912431	PLES_27122	tRNA-Cys
	2912823..2913863	PLES_27131	hypothetical protein
	2914287..2914877	PLES_27141	putative NADPH specific quinone oxidoreductase
	2915202..2916068	PLES_27151	putative tryptophan oxygenase
	2916100..2916660	PLES_27161	probable acetyltransferase
	2916675..2917112	PLES_27171	probable transcriptional regulator
	2917245..2918144	PLES_27181	putative permease
	2918207..2918809	PLES_27191	putative nitroreductase
	2919156..2920304	PLES_27201	alkane-1-monooxygenase
	2920416..2922023	PLES_27211	probable chemotaxis transducer
	2922034..2923377	PLES_27221	probable two-component response regulator
	2923455..2924867	PLES_27231	probable two-component sensor
	2924981..2925067	PLES_27232	tRNA-Leu
	2925483..2925851	PLES_27241	LecA
	2926124..2926465	PLES_27251	hypothetical protein
	2926584..2926991	PLES_27261	hypothetical protein
	2927050..2928813	PLES_27271	putative EAL domain
	2929070..2929279	PLES_27281	hypothetical protein
	2929529..2931016	PLES_27291	probable sulfate transporter
	2931373..2931885	PLES_27301	hypothetical protein
	2932012..2933718	PLES_27311	probable chemotaxis transducer
	2933887..2934174	PLES_27321	hypothetical protein
	2934249..2934479	PLES_27331	hypothetical protein
