# Supplementary material for: Identification of Novel Genomic Islands in Liverpool Epidemic Strain of Pseudomonas aeruginosa Using Segmentation and Clustering
Source: Front Microbiol. 2016 Aug 3;7:1210. doi: 10.3389/fmicb.2016.01210 (PMC4971588; doi:10.3389/fmicb.2016.01210)
Supplement: Supplementary file 2 [file Table_2.XLSX]

## Sheet: Sheet1
	Supplementary Table 2: Genomic and GI features in islands predicted by GEMINI
	Islands	CAI-1	CAI-2	%G+C	%G+C(1)	%G+C(2)	%G+C(3)	Nc	tRNA	Mobility/ integration genes	Virulence/Antibioitic resitance genes
	LESGI-6	0.3795	0.389375	62.5375	77.575	46.35	63.675	47.3375	Yes	Yes	Yes
	LESGI-7	0.376923	0.387154	55.0769	61.5	42.5231	61.2538	51.3538	Yes	Yes	Yes
	LESGI-8	0.537385	0.545385	63.4385	68.0769	44.6538	77.6154	41.5462	No	No	Yes
	LESGI-9	0.7545	0.7589	65.85	65.35	42.28	89.92	30.51	No	No	No
	LESGI-10	0.526636	0.535545	60.3273	62.3818	43.4545	75.2364	42.4273	No	No	Yes
	LESGI-11	0.661625	0.66735	66.115	67.965	46.5275	83.855	34.5575	No	No	Yes
	LESGI-12	0.6185	0.6255	63.0625	66.2125	40.975	82.0375	35.825	No	No	Yes
	LESGI-13	0.555087	0.563609	61.1	63.4913	43.7	76.0826	40.4739	No	No	Yes
	LESGI-14	0.562444	0.571889	61.2444	62.1333	43.7778	77.8778	40.4444	No	No	No
	LESGI-15	0.660273	0.666182	64	67.8455	42.4727	81.6818	34.1545	Yes	No	Yes
	LESGI-16	0.64892	0.655	62.976	67.204	41.192	80.504	34.896	Yes	No	No
	LESGI-17	0.740774	0.745387	66.3161	66.7161	43.0968	89.1387	30.7516	Yes	No	Yes
	Whole Genome	0.688407	0.693986	66.4829	68.2081	45.2602	85.9814	33.5125
	CAI-1 (Puigbò et al., 2008): Codon adaptation index using codon usage reference table of Pseudomonas aeruginosa PAO1
	CAI-2 (Puigbò et al., 2008): Codon adaptation index using codon usage reference table of Pseudomonas aeruginosa UCBPP-PA14
	%G+C (Puigbò et al., 2008): Total G+C percent
	%G+C(N) (Puigbò et al., 2008): %G+C at nth codon position
	Nc (Puigbò et al., 2008): Effective number of codons
	Reference
	Puigbò, P., Bravo, I. G., & Garcia-Vallve, S. (2008). CAIcal: a combined set of tools to assess codon usage adaptation. Biology direct, 3(1), 38.
