# Supplementary material for: Identification of Novel Genomic Islands in Liverpool Epidemic Strain of Pseudomonas aeruginosa Using Segmentation and Clustering
Source: Front Microbiol. 2016 Aug 3;7:1210. doi: 10.3389/fmicb.2016.01210 (PMC4971588; doi:10.3389/fmicb.2016.01210)
Supplement: Supplementary file 3 [file Table_3.XLSX]

## Sheet: Sheet1
	Supplementary Table1: Phyletic distribution of genes on mosaic genomic islands and top BLAST matches
	ID	Within Pseudomonadaceae outside P. aeruginosa group	Within Pseudomondales outside Pseudomonadaceae	Outside Pseudomonadales	Top Hit	%Query cover	%Identity	E value	Score
	LESGI 7A
	PALES_19071	100	0	100	Streptococcus pneumoniae	97	91	3e-54	175
	PALES_19081	17	0	0	Microbulbifer variabilis	89	48	1e-88	282
	PALES_19091	100	100	100	Thaurea sp. MZ1T	95	82	0	679
	PALES_19101	100	61	90	Vibrio Cholerae	98	76	0	550
	PALES_19111	37	0	0	Nitrosococcus oceani	99	37	4e-67	234
	PALES_19121	22	0	0	Desulfotomaculum kuznetsovii	96	44	7e-89	283
	PALES_19131	20	0	0	Desulfotaela psychrophila	99	62	0	830
	PALES_19141	16	0	0	Burkholderia sp. SJ98	96	56	7e-148	436
	LESGI 7B
	PALES_19151	2	0	0	Bordetella petrii	98	60	3e-157	459
	PALES_19161	7	0	0	Polaromonas naphthalenivorans	98	68	3e-110	332
	PALES_19171	4	0	0	Microbulbifer variabilis	91	68	1e-96	303
	PALES_19181	100	0	0	gamma proteobacterium L18	97	76	0	1021
	PALES_19191	3	0	0	Gallibacterium genomosp. 2	93	44	7e-19	85.9
	LESGI 10A
	PALES_28941	0	0	0	Gamma proteobacterium L18	97	62	1e-125	374
	PALES_28951	1	0	0	Archangium gephyra	98	43	0	2280
	LESGI 10B
	PALES_28961	0	0	0	Cellvibrio japonicus	98	48	0	2201
	PALES_28971	0	0	0	Azospirillum thiophilum	99	49	0	6157
	PALES_28981	0	0	1	Alcaligenes faecalis	91	48	0	730
	PALES_28991	100	0	1	Cellvibrio japonicus	98	57	0	605
	PALES_29001	60	0	52	Burkholderia oklahomensis	70	78	2e-16	80.5
	PALES_29011	0	0	1	Alcaligenes faecalis	91	48	0	730
	PALES_29021	100	0	1	Cellvibrio japonicus	98	57	0	605
	PALES_29031	60	0	52	Burkholderia oklahomensis	70	78	2e-16	80.5
	PALES_29041	0	0	1	Alcaligenes faecalis	91	48	0	730
	PALES_29051	100	0	1	Cellvibrio japonicus	98	57	0	605
	PALES_29061	59	0	42	Burkholderia xenovorans	98	75	1e-128	379
	LESGI 11A
	PALES_33841	0	0	0	Xanthomonas arboricola	96	51	2e-110	336
	PALES_33851	4	0	0	Vibrio Cholerae	98	40	2e-31	124
	PALES_33861	0	0	0	Spongiibacter sp	99	43	0	554
	PALES_33871	0	0	0	Poephila acuticauda	52	41	4.5	32.3
	PALES_33881	0	0	0	Aquitalea magnusonii	99	44	2e-81	261
	PALES_33891	4	0	5	Yersinia pseudotuberculosis	78	51	2e-28	112
	LESGI 11B
	PALES_33901	62	0	4	Streptococcus pneumoniae	98	66	0	822
	PALES_33911	35	0	3	Streptococcus pneumoniae	98	68	1e-140	395
	PALES_33921	100	0	52	Streptococcus pneumoniae	89	77	1e-61	200
	PALES_33931	5	0	3	Methylophagia nitratireducenticrescens	99	51	1e-144	432
	PALES_33941	3	0	4	Methylibium sp. YR605	99	58	3e-25	102
	PALES_33951	39	0	4	Collimonas arenae	88	52	9e-48	166
	PALES_33961	100	0	7	Streptococcus pneumoniae	98	83	0	1234
	PALES_33971	100	100	100	Gamma proteobacterium L18	94	86	0	1029
	PALES_33981	16	0	23	Streptococcus pneumoniae	92	87	4e-43	148
	PALES_33991	15	0	15	Streptococcus pneumoniae	97	83	2e-58	191
	PALES_34001	10	0	6	Streptococcus pneumoniae	94	67	0	1472
	PALES_34011	8	0	5	Streptococcus pneumoniae	94	67	0	837
	PALES_34021	1	0	3	Pelistega indica	99	55	8e-107	323
	PALES_34031	100	0	98	Streptococcus pneumoniae	98	84	0	1089
	PALES_34041	11	0	5	Streptococcus pneumoniae	98	66	7e-101	305
	PALES_34051	14	0	6	Thaurea sp. SWB20	99	71	0	638
	PALES_34061	1	0	3	Alicycliphilus sp. B1	98	64	8e-47	158
	PALES_34071	9	0	7	Aquitalea magnusonii	98	71	0	553
	PALES_34081	5	0	6	Paracoccus yeei	92	54	3e-129	399
	PALES_34091	0	0	0	-	-	-	-	-
	PALES_34101	14	0	9	Burkholderia gladioli	93	73	0	624
	PALES_34111	4	0	5	Bacillus massiliosenegalensis	99	99	5e-160	454
	PALES_34121	6	0	4	Nitrosomonas europaea	93	73	6e-77	239
	PALES_34131	4	0	4	Nitrosomonas europaea	95	74	9e-80	257
	PALES_34141	9	0	4	Alcanivorax sp. PN-3	94	54	0	766
	PALES_34151	16	0	7	Methylophilus sp. Leaf414	95	59	9e-131	392
	PALES_34161	8	0	8	Comamonas composti	91	68	4e-130	393
	PALES_34171	7	0	6	Hirschia baltica	90	43	1e-141	433
	PALES_34181	4	0	7	Agrobacterium rhizogenes	99	99	1e-124	361
	PALES_34191	27	0	5	Phaesospirillum molischianum	97	70	8e-64	260
	PALES_34201	32	0	16	Streptomyces niger	99	76	1e-154	445
	PALES_34211	24	0	3	Phaesospirillum molischianum	98	70	0	825
	PALES_34221	13	0	15	Phaesospirillum molischianum	99	99	1e-146	419
	PALES_34231	21	0	4	Streptomyces purpureus	95	64	1e-152	450
	LESGI 17A
	PALES_55361	15	0	6	Shewanella loihica	92	56	3e-121	367
	PALES_55371	11	0	5	Streptococcus pneumoniae	96	63	0	914
	PALES_55381	100	0	5	Streptococcus pneumoniae	99	83	0	548
	PALES_55391	100	0	4	Streptococcus pneumoniae	98	85	6e-52	169
	PALES_55401	2	0	3	Dyella japonica	97	58	3e-119	361
	PALES_55402	2	0	91	Azospirillum brasilense Sp245	100	92	2e-07	52.4
	PALES_55411	78	0	41	Pectobacteriom betavasculorum	98	84	6e-146	420
	PALES_55421	6	0	4	Chitinilyticum aquatile	89	69	7e-66	89
	PALES_55431	100	0	13	Streptococcus pneumoniae	99	89	2e-159	456
	PALES_55441	100	0	6	Nematostella vectensis	99	86	2e-141	409
	PALES_55451	34	0	3	Streptococcus pneumoniae	98	72	3e-94	288
	PALES_55461	100	0	4	Gamma proteobacterium L18	94	74	9e-101	304
	PALES_55471	40	0	5	Streptococcus pneumoniae	99	66	4e-105	325
	PALES_55481	2	0	3	Vibrio rumoiensis	65	45	4e-15	78.6
	PALES_55491	21	0	5	Gamma proteobacterium L18	95	54	2e-128	395
	PALES_55501	86	0	6	Oleiagrimonas soli	88	70	2e-178	515
	PALES_55511	100	0	7	Sodalis praecaptivus	97	72	0	636
	PALES_55512	7	7	41	Xenorhabdus bovienii SS-2004	100	92	2e-06	48.5
	PALES_55531	93	0	100	Azonexus hydrophilus	99	87	0	639
	PALES_55541	7	0	4	Idonella sp. 201-F6	97	64	9e-118	353
	PALES_55551	100	1	100	Achromobacter sp.	99	84	0	522
	PALES_55561	62	0	63	Massilia niastensis	99	76	1e-96	290
	PALES_55571	15	0	2	Gamma proteobacterium L18	96	66	0	673
	PALES_55581	100	0	3	Gamma proteobacterium L18	97	78	0	602
	PALES_55591	100	0	45	Streptococcus pneumoniae	99	84	0	582
	PALES_55601	70	0	4	Streptococcus pneumoniae	88	75	2e-66	215
	PALES_55611	100	0	48	Streptococcus pneumoniae	99	86	0	565
	PALES_55621	100	0	64	Burkholderia mimosarum	98	79	0	667
	PALES_55631	100	1	58	Burkholderia sacchari	99	83	0	743
	PALES_55641	100	4	100	Janthinobacterium sp. B9-8	99	89	0	647
	PALES_55651	100	4	100	Janthinobacterium sp. B9-8	99	83	0	526
	LESGI 17B
	PALES_55661	37	0	2	Paraglaciecola arctica	99	59	0	804
	PALES_55671	0	0	0	Fusicatenibacter saccharivorans	74	33	3.8	35.4
	Distribution of genes is based on BLASTx with identity and query cover >70%.
