# Supplementary material for: Identification of Novel Genomic Islands in Liverpool Epidemic Strain of Pseudomonas aeruginosa Using Segmentation and Clustering
Source: Front Microbiol. 2016 Aug 3;7:1210. doi: 10.3389/fmicb.2016.01210 (PMC4971588; doi:10.3389/fmicb.2016.01210)
Supplement: Supplementary file 4 [file Table_4.XLSX]

## Sheet: Sheet1
	Supplementary Table 4: Origin of genes in mosaic LESB58 GIs─ core or accessory genomes of donors as determined by GEMINI
	GI	Locus	Potential Donor	Start Position	End Position	Origin (Core/Accessory)
	LESGI 7A	PALES_19071	Streptococcus pneumoniae	998667	998942	Core
	LESGI 7A	PALES_19091	Thaurea sp. MZ1T	1220604	1221809	Core
	LESGI 7A	PALES_19111	Nitrosococcus oceani	2828144	2826924	Core
	LESGI 7A	PALES_19121	Desulfotomaculum kuznetsovii	1752920	1751901	Core
	LESGI 7A	PALES_19131	Desulfotaela psychrophila	35203	33392	Core
	LESGI 7B	PALES_19151	Bordetella petrii	4250645	4249536	Core
	LESGI 7B	PALES_19161	Polaromonas naphthalenivorans	3696208	3695501	Core
	LESGI 10B	PALES_28961	Cellvibrio japonicus	2180835	2179747	Core
	LESGI 10B	PALES_28991	Cellvibrio japonicus	2139784	2141304	Core
	LESGI 10B	PALES_29021	Cellvibrio japonicus	2139784	2141304	Core
	LESGI 10B	PALES_29051	Cellvibrio japonicus	2139784	2141304	Core
	LESGI 11B	PALES_34121	Nitrosomonas europaea	1193496	1193023	Core
	LESGI 17A	PALES_55361	Shewanella loihica	599447	600439	Core
	LESGI 17A	PALES_55381	Streptococcus pneumoniae	1108363	1109538	Core
	Only those genes whose top hits had complete sequence in NCBI are listed in this table. If the top hits of the genes could not be determined by BLASTN, they were not considered.
